# Supplementary material for: Multifunctional Portable System Based on Digital Images for In-Situ Detecting of Environmental and Food Samples
Source: Molecules. 2023 Mar 8;28(6):2465. doi: 10.3390/molecules28062465 (PMC10051621; doi:10.3390/molecules28062465)
Supplement: Supplementary file 1 [file molecules-28-02465-s001.zip]

Archive with 1 entries (1 files):
- molecules-2217109-supplementary.pdf
